# Supplementary material for: Plasma Lipid Profiling Contributes to Untangle the Complexity of Moyamoya Arteriopathy
Source: Int J Mol Sci. 2021 Dec 14;22(24):13410. doi: 10.3390/ijms222413410 (PMC8708587; doi:10.3390/ijms222413410)
Supplement: Supplementary file 1 [file ijms-22-13410-s001.zip]

Archive with 1 entries (1 files):
- Supplementary Materials_ijms-1491031.pdf
